# Supplementary material for: Thyroid Hormone Transporters MCT8 and OATP1C1 Are Expressed in Projection Neurons and Interneurons of Basal Ganglia and Motor Thalamus in the Adult Human and Macaque Brains
Source: Int J Mol Sci. 2023 Jun 1;24(11):9643. doi: 10.3390/ijms24119643 (PMC10254002; doi:10.3390/ijms24119643)
Supplement: Supplementary file 1 [file ijms-24-09643-s001.zip]

Archive with 1 entries (1 files):
- ijms-2380738-supplementary.pdf
